# Supplementary material for: Populations of local direction–selective cells encode global motion patterns generated by self-motion
Source: Sci Adv. 2022 Jan 19;8(31):eabi7112. doi: 10.1126/sciadv.abi7112 (PMC8769539; doi:10.1126/sciadv.abi7112)
Supplement: Supplementary file 2 — Movie S1 [file sciadv.abi7112_movie_s1.zip]

Archive with 1 entries (1 files):
- sciadv.abi7112_movie_s1.mov
